# Supplementary material for: Multiparametric Dual-Time-Point [18F]FDG PET/MRI for Lymph Node Staging in Patients with Untreated FIGO I/II Cervical Carcinoma
Source: J Clin Med. 2022 Aug 23;11(17):4943. doi: 10.3390/jcm11174943 (PMC9456388; doi:10.3390/jcm11174943)
Supplement: Supplementary file 1 [file jcm-11-04943-s001.zip]

Archive with 1 entries (1 files):
- jcm-1843251-supplementary.pdf
